# Supplementary material for: Gene expression analysis of nuclear factor I-A deficient mice indicates delayed brain maturation
Source: Genome Biol. 2007 May 2;8(5):R72. doi: 10.1186/gb-2007-8-5-r72 (PMC1929142; doi:10.1186/gb-2007-8-5-r72)
Supplement: Additional data file 2 — Provided is a table displaying the functional assignment of genes dysregulated in P16 Nfia-/- mice. [file gb-2007-8-5-r72-S2.xls]

## Sheet: Additional data file 2
Additional data file 2 (Wong et al.)
Functional assignment of genes dysregulated in P16 Nfia-/- mice
Gene function	Gene symbol	Gene name	Affymetrix probe set ID	fold change*	p value**
cell adhesion	Selpl	selectin, platelet (p-selectin) ligand	103488_at	-1.40845	0.00486
cell adhesion	Bcan	brevican	92700_at	-1.34771	0.00635
cell adhesion	Sdc4	syndecan 4	98590_at	-1.34048	0.021
cell adhesion	Mcam	melanoma cell adhesion molecule	160458_at	-1.33156	0.00997
cell adhesion	Pcdha4 /// Pcdha6 /// Pcdha7 /// Pcdha5 /// Pcdha11 /// Pcdha10 /// Pcdha1 /// Pcdha9 /// Pcdha3 /// Pcdha12 /// Pcdha2 /// Pcdha8 /// Pcdhac1 /// Pcdhac2	protocadherin alpha 4 /// protocadherin alpha 6 /// protocadherin alpha 7 /// protocadherin alpha 5 /// protocadherin alpha 11 /// protocadherin alpha 10 /// protocadherin alpha 1 /// protocadherin alpha 9 /// protocadherin alpha 3 /// protocadherin alpha 12 /// protocadherin alpha 2 /// protocadherin alpha 8 /// protocadherin alpha subfamily C, 1 /// protocadherin alpha subfamily C, 2	101650_at	1.232	0.00466
cell adhesion	Vcam1	vascular cell adhesion molecule 1	92558_at	1.245	0.00642
cell adhesion	Npnt	Nephronectin	103721_at	1.367	0.00239
chromosome organization and biogenesis	Hist1h2bc	histone 1, H2bc	93833_s_at	-1.36799	0.0129
chromosome organization and biogenesis	Hmgb1	high mobility group box 1	93095_at	1.208	0.0166
chromosome organization and biogenesis	Ranbp1	RAN binding protein 1	98573_r_at	1.227	0.0254
chromosome organization and biogenesis	Hmgn1	high mobility group nucleosomal binding domain 1	96699_at	1.252	0.0087
chromosome organization and biogenesis	Top2a	topoisomerase (DNA) II alpha	99578_at	1.258	0.0495
chromosome organization and biogenesis	Npm1	nucleophosmin 1	101634_at	1.261	0.00928
chromosome organization and biogenesis	H3f3b	H3 histone, family 3B	100708_at	1.289	7.93e-05
chromosome organization and biogenesis	Smc4l1	SMC4 structural maintenance of chromosomes 4-like 1 (yeast)	101906_at	1.312	0.00246
chromosome organization and biogenesis	H2afv	H2A histone family, member V	96710_at	1.316	0.014
chromosome organization and biogenesis	Hmgn2	high mobility group nucleosomal binding domain 2	101589_at	1.408	0.00156
chromosome organization and biogenesis	Hist2h3c2 /// Hist3h2a /// Hist1h2ac /// Hist1h2ad /// Hist1h2ae /// Hist1h2ag /// Hist1h2ah /// Hist1h2ak /// Hist1h2an /// Hist1h2ao /// Hist1h2ab /// Hist1h2ai	histone 2, H3c2 /// histone 3, H2a /// histone 1, H2ac /// histone 1, H2ad /// histone 1, H2ae /// histone 1, H2ag /// histone 1, H2ah /// histone 1, H2ak /// histone 1, H2an /// histone 1, H2ao /// histone 1, H2ab /// histone 1, H2ai	94805_f_at	1.421	0.00692
chromosome organization and biogenesis	Hmgb3	high mobility group box 3	98038_at	1.72	0.000359
chromosome organization and biogenesis	Hmgb2	high mobility group box 2	93250_r_at	1.918	0.000389
cytoskeletal organization and biogenesis	Csrp1	cysteine and glycine-rich protein 1	160065_s_at	-1.70068	0.00657
cytoskeletal organization and biogenesis	Gsn	gelsolin	93750_at	-1.58228	0.00109
cytoskeletal organization and biogenesis	Gfap	glial fibrillary acidic protein	94143_at	-1.55521	0.0279
cytoskeletal organization and biogenesis	Nefh	neurofilament, heavy polypeptide	103234_at	-1.44509	0.00111
cytoskeletal organization and biogenesis	Anln	anillin, actin binding protein (scraps homolog, Drosophila)	96784_at	-1.3459	0.00528
cytoskeletal organization and biogenesis	Tubb4	tubulin, beta 4	101419_at	-1.29199	0.0444
cytoskeletal organization and biogenesis	Nef3	neurofilament 3, medium	92346_at	-1.25	0.0388
cytoskeletal organization and biogenesis	Myl4	myosin, light polypeptide 4	160487_at	-1.21803	0.0409
cytoskeletal organization and biogenesis	Eln	elastin	92836_at	-1.21065	0.0157
cytoskeletal organization and biogenesis	Myo1b	myosin IB	98409_at	1.202	0.038
cytoskeletal organization and biogenesis	Tubb2	tubulin, beta 2	94835_f_at	1.243	0.00747
cytoskeletal organization and biogenesis	Tuba1	tubulin, alpha 1	100342_i_at	1.251	0.0257
cytoskeletal organization and biogenesis	Myo5b	myosin Vb	92254_at	1.263	0.00683
cytoskeletal organization and biogenesis	Cnn3	calponin 3, acidic	160150_f_at	1.288	0.0172
cytoskeletal organization and biogenesis	Prc1	protein regulator of cytokinesis 1	95032_at	1.297	0.0264
cytoskeletal organization and biogenesis	Marcks	Myristoylated alanine rich protein kinase C substrate	96865_at	1.323	0.00355
cytoskeletal organization and biogenesis	Dbn1	drebrin 1	103430_at	1.34	0.00208
cytoskeletal organization and biogenesis	Stmn1	stathmin 1	97909_at	1.35	0.00101
cytoskeletal organization and biogenesis	Tubb5	tubulin, beta 5	94788_f_at	1.353	0.00982
cytoskeletal organization and biogenesis	Tmsb10	thymosin, beta 10	98129_at	1.36	3.99e-05
cytoskeletal organization and biogenesis	Tubb3	tubulin, beta 3	161612_f_at	1.384	0.000524
G protein-coupled receptor signaling (GPCR)	Ntsr2	neurotensin receptor 2	93137_at	-2.20751	0.000319
G protein-coupled receptor signaling (GPCR)	Gpr37l1	G protein-coupled receptor 37-like 1	102305_at	-1.45773	0.000149
G protein-coupled receptor signaling (GPCR)	Edg2	endothelial differentiation, lysophosphatidic acid G-protein-coupled receptor, 2	100435_at	-1.3369	0.0082
G protein-coupled receptor signaling (GPCR)	Gpr83	G protein-coupled receptor 83	92734_at	-1.29702	0.0286
G protein-coupled receptor signaling (GPCR)	Entpd2	ectonucleoside triphosphate diphosphohydrolase 2	97986_at	-1.26904	0.0281
G protein-coupled receptor signaling (GPCR)	Rgs16	regulator of G-protein signaling 16	161609_at	-1.22699	0.000548
G protein-coupled receptor signaling (GPCR)	Gnb4	guanine nucleotide binding protein, beta 4	93949_at	1.218	0.0084
G protein-coupled receptor signaling (GPCR)	Gng2	guanine nucleotide binding protein (G protein), gamma 2 subunit	100418_at	1.232	0.00531
ion transport	Gabra6	gamma-aminobutyric acid (GABA-A) receptor, subunit alpha 6	92939_at	-3.21543	0.00263
ion transport	Gjb6	gap junction membrane channel protein beta 6	94391_at	-2.06612	0.00138
ion transport	Atp1b2	ATPase, Na+/K+ transporting, beta 2 polypeptide	93664_at	-1.50602	0.0272
ion transport	Scn1b	sodium channel, voltage-gated, type I, beta polypeptide	102808_at	-1.46413	0.0191
ion transport	Atp1a2	ATPase, Na+/K+ transporting, alpha 2 polypeptide	99481_at	-1.44928	8.24e-05
ion transport	Itpr1	inositol 1,4,5-triphosphate receptor 1	93895_s_at	-1.40647	0.00344
ion transport	Kcnk1	potassium channel, subfamily K, member 1	102335_at	-1.28535	0.0333
ion transport	Gabrd	gamma-aminobutyric acid (GABA-A) receptor, subunit delta	99342_at	-1.28041	0.0117
ion transport	Kcnab2	potassium voltage-gated channel, shaker-related subfamily, beta member 2	102892_at	-1.27065	0.00889
ion transport	Clic4	chloride intracellular channel 4 (mitochondrial)	94256_at	-1.25	0.0157
ion transport	Slc12a2	solute carrier family 12, member 2	99500_at	-1.25	0.0137
ion transport	Grina	glutamate receptor, ionotropic, N-methyl D-asparate-associated protein 1 (glutamate binding)	99160_s_at	-1.24844	0.0313
ion transport	Kcnk3	potassium channel, subfamily K, member 3	102020_at	-1.21655	0.0393
ion transport	Kcnab1	potassium voltage-gated channel, shaker-related subfamily, beta member 1	102725_at	-1.21359	0.0203
ion transport	Ftl1 /// Ftl2 /// Grik3 /// AI642036	ferritin light chain 1 /// ferritin light chain 2 /// glutamate receptor, ionotropic, kainate 3 /// expressed sequence AI642036	99872_s_at	1.256	0.00424
ion transport	Slc39a8	solute carrier family 39 (metal ion transporter), member 8	97442_at	1.265	0.00274
ion transport	Clic1	chloride intracellular channel 1	95654_at	1.504	0.0376
lipid metabolism and transport	Lcat	lecithin cholesterol acyltransferase	103023_at	-2.12766	0.000278
lipid metabolism and transport	Scd1	stearoyl-Coenzyme A desaturase 1	94056_at	-1.67785	0.00934
lipid metabolism and transport	Apod	apolipoprotein D	93592_at	-1.32979	0.0389
lipid metabolism and transport	Apoe	apolipoprotein E	95356_at	-1.30719	0.000491
lipid metabolism and transport	Cds2	CDP-diacylglycerol synthase (phosphatidate cytidylyltransferase) 2	161773_i_at	-1.25628	0.0486
lipid metabolism and transport	Abca2	ATP-binding cassette, sub-family A (ABC1), member 2	104137_at	-1.24533	0.0296
lipid metabolism and transport	Ldlr	Low density lipoprotein receptor	160832_at	-1.23916	0.00799
lipid metabolism and transport	Hadhb	hydroxyacyl-Coenzyme A dehydrogenase/3-ketoacyl-Coenzyme A thiolase/enoyl-Coenzyme A hydratase (trifunctional protein), beta subunit	96913_at	-1.23305	0.00664
lipid metabolism and transport	Dbi	diazepam binding inhibitor	97248_at	1.195	0.0193
lipid metabolism and transport	Pafah1b3	platelet-activating factor acetylhydrolase, isoform 1b, alpha1 subunit	100576_at	1.249	0.0426
lipid metabolism and transport	Ptgds	prostaglandin D2 synthase (brain)	92546_r_at	1.252	0.0135
lipid metabolism and transport	Fabp5	fatty acid binding protein 5, epidermal	160544_at	1.284	0.00309
lipid metabolism and transport	Lpl	lipoprotein lipase	95611_at	1.319	0.0216
lipid metabolism and transport	Cte1	cytosolic acyl-CoA thioesterase 1	103581_at	1.341	0.0417
lipid metabolism and transport	Fabp7	fatty acid binding protein 7, brain	98967_at	2.591	0.000201
metabolism (other)	Aldh1a1	aldehyde dehydrogenase family 1, subfamily A1	100068_at	-3.14465	0.00754
metabolism (other)	Pygm	muscle glycogen phosphorylase	160754_at	-1.97239	0.00587
metabolism (other)	Enpp2	ectonucleotide pyrophosphatase/phosphodiesterase 2	97317_at	-1.80505	0.000259
metabolism (other)	Car8	carbonic anhydrase 8	102773_at	-1.50376	0.0246
metabolism (other)	Car4	carbonic anhydrase 4	103046_at	-1.5015	0.00788
metabolism (other)	Dio2	deiodinase, iodothyronine, type II	103438_at	-1.43472	0.00719
metabolism (other)	Aldoc	aldolase 3, C isoform	160546_at	-1.43062	0.000227
metabolism (other)	Adssl1	adenylosuccinate synthetase like 1	98435_at	-1.37363	0.00619
metabolism (other)	Gamt	guanidinoacetate methyltransferase	101408_at	-1.36986	0.01
metabolism (other)	Piga	phosphatidylinositol glycan, class A	161433_f_at	-1.35685	0.00205
metabolism (other)	Car2	carbonic anhydrase 2	92642_at	-1.3459	0.00566
metabolism (other)	Eno2	enolase 2, gamma neuronal	99045_at	-1.33511	0.0374
metabolism (other)	Hsd11b1	hydroxysteroid 11-beta dehydrogenase 1	97867_at	-1.27389	0.0219
metabolism (other)	Gpd1	glycerol-3-phosphate dehydrogenase 1 (soluble)	92592_at	-1.25945	0.00637
metabolism (other)	Sdha	succinate dehydrogenase complex, subunit A, flavoprotein (Fp)	94080_at	-1.25471	0.0044
metabolism (other)	Pip5k1a	phosphatidylinositol-4-phosphate 5-kinase, type 1 alpha	103573_at	-1.24688	0.042
metabolism (other)	Qdpr	quininoid dihydropteridine reductase	96948_at	-1.21212	0.000688
metabolism (other)	Adk	adenosine kinase	93512_f_at	-1.20482	0.0393
metabolism (other)	Odc1	ornithine decarboxylase, structural 1	160084_at	1.205	0.00119
metabolism (other)	Suclg2	succinate-Coenzyme A ligase, GDP-forming, beta subunit	160428_at	1.207	0.00417
metabolism (other)	Impdh2	inosine 5'-phosphate dehydrogenase 2	100578_at	1.257	0.000903
metabolism (other)	Nme2	expressed in non-metastatic cells 2, protein	92625_at	1.315	0.00398
mRNA processing	Myef2	myelin basic protein expression factor 2, repressor	160626_at	1.2	0.00361
mRNA processing	Lsm3	LSM3 homolog, U6 small nuclear RNA associated (S. cerevisiae)	94455_at	1.201	0.0244
mRNA processing	Rbm8a	RNA binding motif protein 8a	97254_at	1.203	0.0459
mRNA processing	Magoh	mago-nashi homolog, proliferation-associated (Drosophila)	160550_i_at	1.206	0.0364
mRNA processing	Lsm7	LSM7 homolog, U6 small nuclear RNA associated (S. cerevisiae)	97907_at	1.212	0.037
mRNA processing	Lsm4	LSM4 homolog, U6 small nuclear RNA associated (S. cerevisiae)	93008_at	1.213	0.0254
mRNA processing	Hnrpa2b1	heterogeneous nuclear ribonucleoprotein A2/B1	93117_at	1.217	0.023
mRNA processing	Sfpq	splicing factor proline/glutamine rich (polypyrimidine tract binding protein associated)	99620_at	1.232	0.049
mRNA processing	Rbmxrt	RNA binding motif protein, X chromosome retrogene	160192_at	1.236	0.0151
mRNA processing	Rbmx	RNA binding motif protein, X chromosome	97847_at	1.248	0.0284
mRNA processing	Snrpd2	Small nuclear ribonucleoprotein D2	95049_at	1.255	0.0245
mRNA processing	Snrpe	small nuclear ribonucleoprotein E	97200_f_at	1.257	0.0113
mRNA processing	Syncrip	synaptotagmin binding, cytoplasmic RNA interacting protein	94985_at	1.282	0.0459
mRNA processing	Snrpg	small nuclear ribonucleoprotein polypeptide G	93999_at	1.319	0.0127
mRNA processing	Rbm3	RNA binding motif protein 3	96041_at	1.978	0.00374
myelination	Mal	myelin and lymphocyte protein, T-cell differentiation protein	99089_at	-2.42718	0.00069
myelination	Mobp	myelin-associated oligodendrocytic basic protein	100536_at	-2.10084	0.00476
myelination	Mog	---	103987_at	-1.95312	0.00441
myelination	Ugt8	UDP-glucuronosyltransferase 8	98872_at	-1.66945	0.0129
myelination	Cldn11	claudin 11	100044_at	-1.58228	0.0196
myelination	Plp1	proteolipid protein (myelin) 1	92802_s_at	-1.53846	0.0333
myelination	Mag	myelin-associated glycoprotein	102405_at	-1.51976	0.0111
neuronal development	Apaf1	apoptotic protease activating factor 1	103796_at	1.195	0.0427
neuronal development	Efnb2	ephrin B2	160857_at	1.254	0.0297
neuronal development	Sfrp1	secreted frizzled-related sequence protein 1	97997_at	1.279	0.0136
neuronal development	Ednrb	endothelin receptor type B	103550_at	1.484	0.00757
neuronal development	Nnat	neuronatin	97520_s_at	1.659	0.0217
neuronal development	Dpysl3	dihydropyrimidinase-like 3	101503_at	1.733	0.0339
neuronal development	Dcx	doublecortin	102307_at	1.873	0.0085
other	Agt	angiotensinogen	101887_at	-2.23714	0.000682
other	Clu	clusterin	95286_at	-1.88324	0.0112
other	Ndrg2	N-myc downstream regulated gene 2	161610_at	-1.69492	0.00532
other	Prom1	prominin 1	93389_at	-1.66945	0.00263
other	Ttr	transthyretin	95350_at	-1.48368	0.0248
other	Il16	interleukin 16	102029_at	-1.43885	0.0129
other	Pla2g7	phospholipase A2, group VII (platelet-activating factor acetylhydrolase, plasma)	101923_at	-1.41243	0.00554
other	Penk1	preproenkephalin 1	94516_f_at	-1.37552	0.0265
other	Vamp1	vesicle-associated membrane protein 1	93652_i_at	-1.33869	0.018
other	Abcb1a	ATP-binding cassette, sub-family B (MDR/TAP), member 1A	102910_at	-1.3245	0.0224
other	Ndrg1 /// Ndrl	N-myc downstream regulated gene 1 /// N-myc downstream regulated-like	96596_at	-1.26422	0.00071
other	Dao1	D-amino acid oxidase	103602_at	-1.25156	0.0272
other	Sparcl1	SPARC-like 1 (mast9, hevin)	160319_at	-1.23609	0.0121
other	Cplx1	complexin 1	101198_at	-1.23305	0.00431
other	Padi2	peptidyl arginine deiminase, type II	103526_at	-1.22249	0.0254
other	Adh5	alcohol dehydrogenase 5 (class III), chi polypeptide	98625_s_at	1.22	0.00563
other	Ranbp5	RAN binding protein 5	93070_at	1.228	0.018
other	Agrn	agrin	97921_at	1.232	0.0265
other	Sec61g	SEC61, gamma subunit	92636_f_at	1.265	0.0194
other	Slc1a4	solute carrier family 1 (glutamate/neutral amino acid transporter), member 4	100943_at	1.269	0.0293
other	Rrm2	ribonucleotide reductase M2	102001_at	1.269	0.0271
other	Emid2	EMI domain containing 2	97982_at	1.29	0.0246
other	Hrmt1l2	heterogeneous nuclear ribonucleoproteins methyltransferase-like 2 (S. cerevisiae)	96696_at	1.3	0.0102
other	Psme1	proteasome (prosome, macropain) 28 subunit, alpha	101510_at	1.32	0.0111
other	Txn1	thioredoxin 1	92807_at	1.321	0.00825
other	St6galnac5	ST6 (alpha-N-acetyl-neuraminyl-2,3-beta-galactosyl-1,3)-N-acetylgalactosaminide alpha-2,6-sialyltransferase 5	92403_at	1.369	0.00607
other	Mki67	antigen identified by monoclonal antibody Ki 67	99457_at	1.436	0.00907
other	Cirbp	cold inducible RNA binding protein	93284_at	1.454	0.00143
other	Ptprz1	protein tyrosine phosphatase, receptor type Z, polypeptide 1	92379_f_at	1.822	0.00199
protein amino acid phosphorylation	Erbb3	v-erb-b2 erythroblastic leukemia viral oncogene homolog 3 (avian)	96771_at	-1.3986	0.0312
protein amino acid phosphorylation	Prkcd	protein kinase C, delta	104531_at	-1.38313	0.00541
protein amino acid phosphorylation	Snrk	SNF related kinase	97429_at	-1.27065	0.0247
protein amino acid phosphorylation	Rps6ka1	ribosomal protein S6 kinase polypeptide 1	97405_at	-1.26103	0.0294
protein amino acid phosphorylation	Phka1	phosphorylase kinase alpha 1	92519_at	-1.25	0.0251
protein amino acid phosphorylation	Flt1	FMS-like tyrosine kinase 1	98452_at	-1.21951	0.00142
protein amino acid phosphorylation	Tyro3	TYRO3 protein tyrosine kinase 3	96766_s_at	-1.21507	0.0162
protein amino acid phosphorylation	Aurka	aurora kinase A	92639_at	1.204	0.0288
protein amino acid phosphorylation	Pkia	protein kinase inhibitor, alpha	98004_at	1.205	0.0129
protein amino acid phosphorylation	Mapk8	mitogen activated protein kinase 8	104047_at	1.223	0.00176
protein amino acid phosphorylation	Epha5	Eph receptor A5	161119_at	1.237	0.00828
protein biosynthesis	Rpl8	ribosomal protein L8	96575_at	1.2	0.0309
protein biosynthesis	Rpl19	ribosomal protein L19	97483_at	1.2	0.0304
protein biosynthesis	Rpl23a /// LOC270584 /// LOC383850	ribosomal protein L23a /// similar to 60S ribosomal protein L23a /// similar to 60S ribosomal protein L23a	94823_at	1.213	0.0396
protein biosynthesis	Rps3	ribosomal protein S3	101137_at	1.214	0.00466
protein biosynthesis	Rpl36a	ribosomal protein L36a	160081_at	1.214	0.0314
protein biosynthesis	Rplp1	ribosomal protein, large, P1	100694_at	1.219	0.0238
protein biosynthesis	Rpl3	ribosomal protein L3	100734_at	1.219	0.0089
protein biosynthesis	Rpl22	ribosomal protein L22	92857_at	1.221	0.0296
protein biosynthesis	Rps27	ribosomal protein S27	96300_f_at	1.225	0.00377
protein biosynthesis	Rps16	ribosomal protein S16	97647_at	1.236	0.0278
protein biosynthesis	Rps27a	ribosomal protein S27a	93030_at	1.237	0.00501
protein biosynthesis	Rps2	ribosomal protein S2	100686_at	1.24	0.000939
protein biosynthesis	Rpl7a	ribosomal protein L7a	98168_at	1.245	0.0406
protein biosynthesis	1100001I22Rik /// LOC384425 /// MGC103270	RIKEN cDNA 1100001I22 gene /// similar to 60S ribosomal protein L34 /// ribosomal protein L34	96307_s_at	1.246	0.00722
protein biosynthesis	Rpl26	ribosomal protein L26	100729_at	1.255	0.0369
protein biosynthesis	Rpl27a	ribosomal protein L27a	101573_f_at	1.26	0.00696
protein biosynthesis	Rps5	ribosomal protein S5	99336_at	1.273	0.00473
protein biosynthesis	Rpl37	ribosomal protein L37	92577_f_at	1.274	0.0494
protein biosynthesis	Rpl7	ribosomal protein L7	97695_s_at	1.282	0.00959
protein biosynthesis	Rps3a	ribosomal protein S3a	101664_at	1.284	0.0201
protein biosynthesis	Rpl5	ribosomal protein L5	101129_at	1.285	0.0324
protein biosynthesis	Rpl30	ribosomal protein L30	98119_at	1.29	0.0212
protein biosynthesis	Rps18	ribosomal protein S18	98333_at	1.292	0.00725
protein biosynthesis	Rps23	ribosomal protein S23	96358_at	1.294	0.00481
protein biosynthesis	Rps7	ribosomal protein S7	101212_at	1.305	0.00339
protein biosynthesis	Rps28	ribosomal protein S28	100758_at	1.326	0.00127
protein biosynthesis	Rps15a	ribosomal protein S15a	93730_at	1.328	0.0067
protein biosynthesis	Rps4x	ribosomal protein S4, X-linked	100780_at	1.331	0.0169
protein biosynthesis	Rps19	ribosomal protein S19	94068_at	1.339	0.000626
protein biosynthesis	Rps26	ribosomal protein S26	98564_f_at	1.362	0.00934
protein biosynthesis	Arbp	acidic ribosomal phosphoprotein P0	101213_at	1.386	0.00219
protein biosynthesis	Rps12	ribosomal protein S12	102126_at	1.398	0.00876
protein biosynthesis	Rpl10a	ribosomal protein L10A	100711_at	1.421	0.0115
protein folding	Cct4	chaperonin subunit 4 (delta)	101011_at	1.199	0.0326
protein folding	Tbca	tubulin cofactor a	93333_at	1.261	0.0126
protein folding	Ppic	peptidylprolyl isomerase C	100089_at	1.427	0.00355
proteolysis and peptidolysis	Folh1	folate hydrolase	97089_at	-2.05761	0.0128
proteolysis and peptidolysis	Itih3	inter-alpha trypsin inhibitor, heavy chain 3	100002_at	-1.89036	0.00157
proteolysis and peptidolysis	Rnf13	ring finger protein 13	101966_s_at	-1.36986	0.0234
proteolysis and peptidolysis	Prss11	protease, serine, 11 (Igf binding)	96920_at	-1.36054	0.000605
proteolysis and peptidolysis	Eps8	Epidermal growth factor receptor pathway substrate 8	103222_at	-1.33511	0.0394
proteolysis and peptidolysis	Ctss	cathepsin S	98543_at	-1.20337	0.0288
proteolysis and peptidolysis	Mmp14	matrix metalloproteinase 14 (membrane-inserted)	160118_at	1.252	0.021
regulation of cell growth/cell cycle	Fgf1	fibroblast growth factor 1	100494_at	-1.86567	0.000278
regulation of cell growth/cell cycle	Sept4	septin 4	94079_at	-1.6835	0.00349
regulation of cell growth/cell cycle	Nf2	neurofibromatosis 2	92643_at	1.211	0.0153
regulation of cell growth/cell cycle	Sept9	septin 9	98609_at	1.214	0.00542
regulation of cell growth/cell cycle	Anapc5	anaphase-promoting complex subunit 5	95100_at	1.234	0.00175
regulation of cell growth/cell cycle	Cdk4	cyclin-dependent kinase 4	160538_at	1.254	0.000909
regulation of cell growth/cell cycle	Plagl1	pleiomorphic adenoma gene-like 1	92502_at	1.257	0.00919
regulation of cell growth/cell cycle	Gap43	growth associated protein 43	102389_s_at	1.379	0.0203
regulation of cell growth/cell cycle	Igfbp2	insulin-like growth factor binding protein 2	98627_at	1.389	0.0178
regulation of cell growth/cell cycle	Cks2	CDC28 protein kinase regulatory subunit 2	97527_at	1.649	0.00833
regulation of transcription	Neurod1	neurogenic differentiation 1	92717_at	-1.6835	0.0135
regulation of transcription	En2	engrailed 2	98338_at	-1.51515	0.0363
regulation of transcription	Hr	hairless	99875_at	-1.34953	0.0126
regulation of transcription	Rora	RAR-related orphan receptor alpha	101889_s_at	-1.30039	0.00919
regulation of transcription	0610009M14Rik	RIKEN cDNA 0610009M14 gene	94229_at	-1.27714	6.71e-05
regulation of transcription	Epas1	endothelial PAS domain protein 1	102698_at	-1.27226	0.0369
regulation of transcription	Pcaf	p300/CBP-associated factor	104070_at	-1.27065	0.031
regulation of transcription	Nr1d2	nuclear receptor subfamily 1, group D, member 2	99076_at	-1.26422	0.0169
regulation of transcription	Nkx6-2	NK6 transcription factor related, locus 2 (Drosophila)	93182_at	-1.23001	0.00257
regulation of transcription	Shox2	short stature homeobox 2	99042_s_at	-1.21065	0.0215
regulation of transcription	Rbbp7	retinoblastoma binding protein 7	93081_at	1.196	0.032
regulation of transcription	Trim28	tripartite motif protein 28	93071_at	1.213	0.000503
regulation of transcription	Polr2d	polymerase (RNA) II (DNA directed) polypeptide D	97315_at	1.218	0.0114
regulation of transcription	Sin3b	transcriptional regulator, SIN3B (yeast)	93789_s_at	1.23	0.00557
regulation of transcription	Basp1	Brain abundant, membrane attached signal protein 1	95673_s_at	1.236	0.00333
regulation of transcription	Zfp90	zinc finger protein 90	92934_at	1.237	0.000767
regulation of transcription	Deaf1	deformed epidermal autoregulatory factor 1 (Drosophila)	96171_at	1.246	0.0489
regulation of transcription	Rps10	ribosomal protein S10	99093_at	1.255	0.0447
regulation of transcription	Rpo2tc1	RNA polymerase II transcriptional coactivator	101980_at	1.271	0.00408
regulation of transcription	Hsbp1	heat shock factor binding protein 1	93743_at	1.275	0.0165
regulation of transcription	Myb	myeloblastosis oncogene	92644_s_at	1.281	0.0381
regulation of transcription	Sox2	SRY-box containing gene 2	100009_r_at	1.283	0.0438
regulation of transcription	Taf9	TAF9 RNA polymerase II, TATA box binding protein (TBP)-associated factor	93918_at	1.284	0.0125
regulation of transcription	Lyl1	lymphoblastomic leukemia	100468_g_at	1.319	0.025
regulation of transcription	Nfib	nuclear factor I/B	99440_at	1.331	0.0274
regulation of transcription	Nsep1	nuclease sensitive element binding protein 1	93740_at	1.337	0.00345
regulation of transcription	Nmyc1	neuroblastoma myc-related oncogene 1	103048_at	1.367	0.0402
regulation of transcription	Mef2c	myocyte enhancer factor 2C	104590_at	1.481	0.0135
regulation of transcription	Dlx1	distal-less homeobox 1	98394_at	1.583	0.0401
regulation of transcription	Sox11	SRY-box containing gene 11	101631_at	1.88	0.0169
signal transduction (other)	Mt1	metallothionein 1	93573_at	-1.66667	0.0396
signal transduction (other)	Pvalb	parvalbumin	96720_f_at	-1.66113	0.0145
signal transduction (other)	Ank1	ankyrin 1, erythroid	100441_s_at	-1.63666	0.00136
signal transduction (other)	Mt2	metallothionein 2	101561_at	-1.49477	0.00798
signal transduction (other)	Mpp3	membrane protein, palmitoylated 3 (MAGUK p55 subfamily member 3)	103247_at	-1.37363	0.0109
signal transduction (other)	Gna12	guanine nucleotide binding protein, alpha 12	97227_at	-1.28535	0.0231
signal transduction (other)	6530413N01Rik	RIKEN cDNA 6530413N01 gene	99553_f_at	-1.28041	0.00883
signal transduction (other)	Calb2	calbindin 2	95036_at	-1.27714	0.00286
signal transduction (other)	Pacsin1	protein kinase C and casein kinase substrate in neurons 1	92949_at	-1.26103	0.00784
signal transduction (other)	Cav1	caveolin, caveolae protein 1	160280_at	-1.25313	0.00126
signal transduction (other)	Nos1	nitric oxide synthase 1, neuronal	98365_at	-1.25156	0.0127
signal transduction (other)	4930422J18Rik	RIKEN cDNA 4930422J18 gene	161013_f_at	-1.22249	0.0363
signal transduction (other)	Dusp16	dual specificity phosphatase 16	97740_at	-1.21212	0.044
signal transduction (other)	Stmn2	stathmin-like 2	95669_g_at	1.209	0.00485
signal transduction (other)	Gnb2-rs1	guanine nucleotide binding protein, beta 2, related sequence 1	99340_at	1.319	0.011
signal transduction (other)	S100a13	S100 calcium binding protein A13	100959_at	1.404	0.00318
unknown	---	---	101467_at	-1.90476	0.0018
unknown	AL024210	expressed sequence AL024210	103429_i_at	-1.6129	0.00595
unknown	R74640	Expressed sequence R74640	93159_at	-1.53846	0.00652
unknown	Cbln1	cerebellin 1 precursor protein	92932_at	-1.51976	0.00585
unknown	Evi2a	ecotropic viral integration site 2a	98025_at	-1.50602	0.0147
unknown	Myoc	myocilin	94122_at	-1.49477	0.0119
unknown	Thrsp	thyroid hormone responsive SPOT14 homolog (Rattus)	160306_at	-1.46843	0.017
unknown	Cst3	cystatin C	161522_i_at	-1.4556	0.0055
unknown	Scrg1	scrapie responsive gene 1	94181_at	-1.43472	0.00831
unknown	Btbd3	BTB (POZ) domain containing 3	95393_at	-1.43266	0.00133
unknown	---	---	160261_i_at	-1.40056	0.0203
unknown	Fnbp1	Formin binding protein 1	103638_at	-1.35685	0.00501
unknown	Efhd1	EF hand domain containing 1	92786_at	-1.35135	0.0124
unknown	1110011C06Rik	RIKEN cDNA 1110011C06 gene	98464_at	-1.35135	0.0124
unknown	Tmeff2	transmembrane protein with EGF-like and two follistatin-like domains 2	103536_at	-1.32626	0.0104
unknown	1110007C05Rik	RIKEN cDNA 1110007C05 gene	95041_at	-1.32275	0.0134
unknown	2900060B22Rik	RIKEN cDNA 2900060B22 gene	96590_f_at	-1.29199	0.0435
unknown	2900092E17Rik	RIKEN cDNA 2900092E17 gene	95759_at	-1.29032	0.000892
unknown	4631408O11Rik	RIKEN cDNA 4631408O11 gene	104445_at	-1.27551	0.00862
unknown	---	---	103575_at	-1.27065	0.00547
unknown	Sncg	synuclein, gamma	104280_at	-1.27065	0.0087
unknown	D2Bwg0891e	DNA segment, Chr 2, Brigham & Women's Genetics 0891 expressed	99641_at	-1.26422	0.0327
unknown	---	---	162255_s_at	-1.25786	0.0372
unknown	Phldb1	pleckstrin homology-like domain, family B, member 1	96206_at	-1.24533	0.000449
unknown	2810012G08Rik	RIKEN cDNA 2810012G08 gene	102942_at	-1.24224	0.0213
unknown	---	---	97094_at	-1.24224	0.00667
unknown	C130065N10Rik	RIKEN cDNA C130065N10 gene	92408_at	-1.22549	0.00483
unknown	Zfp179	zinc finger protein 179	100383_at	-1.22249	0.0217
unknown	---	---	161436_s_at	-1.21951	0.0338
unknown	---	---	99959_at	-1.21655	0.0288
unknown	C330016K18Rik	RIKEN cDNA C330016K18 gene	96599_at	-1.21507	0.045
unknown	MGI:1333876	G substrate	98293_g_at	-1.21359	0.016
unknown	1190002N15Rik	RIKEN cDNA 1190002N15 gene	98594_at	-1.21065	0.0264
unknown	B830009D23Rik	RIKEN cDNA B830009D23 gene	93179_at	-1.20773	0.0263
unknown	Phlda3	pleckstrin homology-like domain, family A, member 3	98056_at	-1.20773	0.0203
unknown	AA960558	expressed sequence AA960558	94359_at	-1.20627	0.0286
unknown	Gm98	gene model 98, (NCBI)	104266_at	-1.20627	0.00132
unknown	Tbc1d15	TBC1 domain family, member 15	103471_at	-1.20048	0.0151
unknown	4933426M11Rik	RIKEN cDNA 4933426M11 gene	96614_at	-1.20048	0.0379
unknown	---	---	103630_at	1.198	0.035
unknown	Ly6h	lymphocyte antigen 6 complex, locus H	103487_at	1.199	0.0161
unknown	2310008M10Rik	RIKEN cDNA 2310008M10 gene	160569_at	1.199	0.00135
unknown	---	B6-derived CD11 +ve dendritic cells cDNA, RIKEN full-length enriched library, clone:F730014O09 product:40S RIBOSOMAL PROTEIN S28 homolog [Ictalurus punctatus], full insert sequence	98085_f_at	1.206	0.0163
unknown	2700069A02Rik	RIKEN cDNA 2700069A02 gene	97380_at	1.208	0.0309
unknown	Cdca8	cell division cycle associated 8	97295_at	1.211	0.00204
unknown	Igfbpl1	insulin-like growth factor binding protein-like 1	92349_at	1.213	0.0143
unknown	Mrpl52	mitochondrial ribosomal protein L52	97443_at	1.219	0.0487
unknown	2700094K13Rik	RIKEN cDNA 2700094K13 gene	96016_at	1.222	0.00358
unknown	2900010J23Rik	RIKEN cDNA 2900010J23 gene	96658_at	1.222	0.0361
unknown	---	---	160476_f_at	1.226	0.0172
unknown	---	---	92628_at	1.227	0.0174
unknown	Evl	Ena-vasodilator stimulated phosphoprotein	160667_at	1.229	0.016
unknown	---	---	94767_at	1.241	0.0302
unknown	---	---	99778_at	1.255	0.0292
unknown	Sfrs10	splicing factor, arginine/serine-rich 10 (transformer 2 homolog, Drosophila)	160364_at	1.256	0.0298
unknown	2610201A13Rik	RIKEN cDNA 2610201A13 gene	95927_f_at	1.259	0.043
unknown	---	---	99175_at	1.259	0.0264
unknown	AB023957	CDNA sequence AB023957	96132_at	1.261	0.00365
unknown	Cdkl2	cyclin-dependent kinase-like 2 (CDC2-related kinase)	160623_at	1.268	0.0211
unknown	Prdx4	peroxiredoxin 4	93495_at	1.269	0.00946
unknown	BC037006	cDNA sequence BC037006	96518_at	1.271	0.0116
unknown	Tm4sf6	transmembrane 4 superfamily member 6	92555_at	1.273	0.00605
unknown	Tyrobp	TYRO protein tyrosine kinase binding protein	100397_at	1.275	0.000793
unknown	Maged2	melanoma antigen, family D, 2	94289_r_at	1.284	0.0271
unknown	---	---	100153_at	1.288	0.0247
unknown	Erh	enhancer of rudimentary homolog (Drosophila)	94040_at	1.297	0.0219
unknown	Mlp	MARCKS-like protein	97203_at	1.302	0.0171
unknown	Wdr6	WD repeat domain 6	95643_at	1.313	0.00993
unknown	D430019H16Rik	RIKEN cDNA D430019H16 gene	95397_at	1.319	0.00197
unknown	Cd200	Cd200 antigen	101851_at	1.32	9.1e-05
unknown	1110008H02Rik	RIKEN cDNA 1110008H02 gene	96156_at	1.323	0.0481
unknown	2510015F01Rik	RIKEN cDNA 2510015F01 gene	96885_at	1.348	0.00656
unknown	Islr	immunoglobulin superfamily containing leucine-rich repeat	99010_at	1.358	0.00321
unknown	Rex3	reduced expression 3	93020_at	1.365	0.00749
unknown	2610042L04Rik	RIKEN cDNA 2610042L04 gene	93568_i_at	1.381	0.0209
unknown	Mfap2	microfibrillar-associated protein 2	101095_at	1.383	0.0114
unknown	3110003A17Rik	RIKEN cDNA 3110003A17 gene	96135_at	1.385	0.00414
unknown	Sh3bgrl	SH3-binding domain glutamic acid-rich protein like	93806_at	1.424	0.0251
unknown	Crmp1	collapsin response mediator protein 1	104383_at	1.431	0.00134
unknown	Ppp1r14b	protein phosphatase 1, regulatory (inhibitor) subunit 14B	160078_at	1.434	0.0237
unknown	---	---	101430_at	1.437	0.0325
unknown	Tnc	tenascin C	101993_at	1.472	0.0194
unknown	Hn1	hematological and neurological expressed sequence 1	93276_at	1.476	0.00847
unknown	---	---	93028_at	1.766	0.0278
unknown	Cd24a	CD24a antigen	100600_at	1.838	0.00302
* in Nfia-/- mice relative to Nfia+/+ mice. Only probe sets with fold changes of more than 1.20 were considered as representing significantly dysregulated transcripts.
** only probe sets with p values < 0.05 were considered as representing significantly dysregulated transcripts.
