# Supplementary material for: Gene expression analysis of nuclear factor I-A deficient mice indicates delayed brain maturation
Source: Genome Biol. 2007 May 2;8(5):R72. doi: 10.1186/gb-2007-8-5-r72 (PMC1929142; doi:10.1186/gb-2007-8-5-r72)
Supplement: Additional data file 3 — Provided is a table listing putative NFI binding sites in the promoters of genes dysregulated in P16 Nfia-/- mice. [file gb-2007-8-5-r72-S3.xls]

## Sheet: adddatafile_3
Additional data file 3 (Wong et al.)
Genes dysregulated in Nfia-/- mice were analyzed for potential NFI binding sites in 2 kb upstream of their transcription start site (see "Computer-based promoter analysis" in the "Materials and Methods" section). "Fold change" is the fold change in mRNA expression in Nfia-/- mice relative to Nfia+/+ mice at postnatal day 16, according to the microarray result. In the "Position" column, the murine…
Gene symbol	Ensembl gene ID	Affymetrix probe set ID	Fold change	p value	Motif	Position	Score	Conservation
1110007C05Rik	ENSMUSG00000038695	95041_at	-1.31579	0.01	GTGGGATGCAGCCAA	7:38543532:38543546	0.89	0.91
1110007C05Rik	ENSMUSG00000038695	95041_at	-1.31579	0.01	GTGGGCTGCAGCCAG	7:38543878:38543892	0.82	0.96
1700001E04Rik	ENSMUSG00000063277	93568_i_at	1.38	0.02	AGGATAGGTTGCCAA	14:4132495:4132509	0.85	0.87
1700001E04Rik	ENSMUSG00000063277	93568_i_at	1.38	0.02	GCAGAGGTCAGCCAA	14:4130773:4130787	0.8	0.93
1700001E04Rik	ENSMUSG00000063277	93568_i_at	1.38	0.02	GCAGAGGTCAGCCAA	14:4162848:4162862	0.8	0.93
1700001E04Rik	ENSMUSG00000063277	93569_f_at	1.45	0.02	AGGATAGGTTGCCAA	14:4132495:4132509	0.85	0.87
1700001E04Rik	ENSMUSG00000063277	93569_f_at	1.45	0.02	GCAGAGGTCAGCCAA	14:4130773:4130787	0.8	0.93
1700001E04Rik	ENSMUSG00000063277	93569_f_at	1.45	0.02	GCAGAGGTCAGCCAA	14:4162848:4162862	0.8	0.93
2310042M24Rik	ENSMUSG00000050043	96016_at	1.22	0	TTTGAGACAAGCCAG	2:84378009:84378023	0.82	1
2610042L04Rik	ENSMUSG00000068790	93568_i_at	1.38	0.02	GCAGAGGTCAGCCAA	14:3511908:3511922	0.8	0.93
2610042L04Rik	ENSMUSG00000068790	93568_i_at	1.38	0.02	GCAGAGGTCAGCCAA	14:3741279:3741293	0.8	0.93
2610042L04Rik	ENSMUSG00000068790	93569_f_at	1.45	0.02	GCAGAGGTCAGCCAA	14:3511908:3511922	0.8	0.93
2610042L04Rik	ENSMUSG00000068790	93569_f_at	1.45	0.02	GCAGAGGTCAGCCAA	14:3741279:3741293	0.8	0.93
2700069A02Rik	ENSMUSG00000021012	97380_at	1.21	0.03	TGGGTTCAAGGCCAG	12:94173326:94173340	0.8	0.84
4930555G01Rik	ENSMUSG00000056940	93568_i_at	1.38	0.02	AGGAGAGGTTGCCAA	14:4566149:4566163	0.85	0.93
4930555G01Rik	ENSMUSG00000056940	93568_i_at	1.38	0.02	AGGAGAGGTTGCCAA	14:4790910:4790924	0.85	0.93
4930555G01Rik	ENSMUSG00000056940	93568_i_at	1.38	0.02	TTTGTTAATACCCAA	14:4791013:4791027	0.81	0.87
4930555G01Rik	ENSMUSG00000056940	93568_i_at	1.38	0.02	TTTGTTAGCACCCAA	14:4566252:4566266	0.8	1
4930555G01Rik	ENSMUSG00000068781	93568_i_at	1.38	0.02	AGGAGAGGTTGCCAA	14:4860038:4860052	0.85	0.93
4930555G01Rik	ENSMUSG00000068781	93568_i_at	1.38	0.02	TTTGTTAATACCCAA	14:4860141:4860155	0.81	0.87
4930555G01Rik	ENSMUSG00000056940	93569_f_at	1.45	0.02	AGGAGAGGTTGCCAA	14:4566149:4566163	0.85	0.93
4930555G01Rik	ENSMUSG00000056940	93569_f_at	1.45	0.02	AGGAGAGGTTGCCAA	14:4790910:4790924	0.85	0.93
4930555G01Rik	ENSMUSG00000056940	93569_f_at	1.45	0.02	TTTGTTAATACCCAA	14:4791013:4791027	0.81	0.87
4930555G01Rik	ENSMUSG00000056940	93569_f_at	1.45	0.02	TTTGTTAGCACCCAA	14:4566252:4566266	0.8	1
Aldh1a1	ENSMUSG00000053279	100068_at	-3.14	0.01	CAGGCCAATTCCCAA	19:19840624:19840638	0.83	0.87
Aldh1a1	ENSMUSG00000053279	100068_at	-3.14	0.01	TGGTGCTCAGGCCAA	19:19840631:19840645	0.81	0.87
Atp1a2	ENSMUSG00000007097	99481_at	-1.44928	0	TAGGACTCCTGCCAA	1:172228642:172228656	0.94	0.82
Atp1b2	ENSMUSG00000041329	93664_at	-1.51	0.03	CAGGGTCCCTGCCAT	11:69332183:69332197	0.83	0.87
Bcan	ENSMUSG00000004892	92700_at	-1.35135	0.01	TACAGCTGGTGCCAA	3:87744895:87744909	0.83	0.82
Btbd3	ENSMUSG00000062098	95393_at	-1.42857	0	AGAGCTCCGAGCCAA	2:137792300:137792314	0.88	0.96
Car2	ENSMUSG00000027562	92642_at	-1.35135	0.01	ATAGGCTCCCGCCAA	3:14902469:14902483	0.87	1
Car4	ENSMUSG00000000805	103046_at	-1.5	0.01	CCTATCCGTTGCCAA	11:84684547:84684561	0.81	0.91
Crmp1	ENSMUSG00000029121	104383_at	1.43	0	CTCGCTACTGGCCAA	5:35750882:35750896	0.9	0.87
Crmp1	ENSMUSG00000029121	104383_at	1.43	0	CTGGCTTCTTGCCCA	5:35751533:35751547	0.86	0.96
D2Bwg0891e	ENSMUSG00000017734	99641_at	-1.26	0.03	CCGGCAAGGAGCCAA	2:163942763:163942777	0.89	0.91
Dcx	ENSMUSG00000031285	102307_at	1.87	0.01	AAGTAAAATTGCCAA	X:137373459:137373473	0.86	0.96
Dcx	ENSMUSG00000031285	102307_at	1.87	0.01	TTAGAAAATTGGCAA	X:137373451:137373465	0.83	1
Dcx	ENSMUSG00000031285	102307_at	1.87	0.01	TTATTAAATTGCCAA	X:137375006:137375020	0.86	0.87
Dcx	ENSMUSG00000031285	102307_at	1.87	0.01	TTGGAGCTCAGACAA	X:137373179:137373193	0.8	1
Dio2	ENSMUSG00000007682	103438_at	-1.42857	0.01	TGCACTCCTGGCCAA	12:86142664:86142678	0.83	0.96
Dpagt1	ENSMUSG00000032123	94805_f_at	1.42	0.01	TTGGAACTGGGCAAA	9:44315434:44315448	0.81	0.81
Eln	ENSMUSG00000029675	92836_at	-1.21	0.02	CCCAGCCCTAGCCAA	5:133761186:133761200	0.81	0.96
Enpp2	ENSMUSG00000022425	97317_at	-1.81	0	TAGTCTGTATGCCAA	15:54923349:54923363	0.85	0.91
Enpp2	ENSMUSG00000022425	97317_at	-1.81	0	TGGTGTGGTTGCCAA	15:54922927:54922941	0.86	0.87
Enpp2	ENSMUSG00000022425	97317_at	-1.81	0	TTTGCAACTTGGCAA	15:54922919:54922933	0.81	0.81
ENSMUSG00000003038	ENSMUSG00000003038	101589_at	1.41	0	AGGGGGCCTTGCCAA	4:132930541:132930555	0.89	0.87
Epas1	ENSMUSG00000024140	102698_at	-1.26582	0.04	CCGTGTCCCGGCCAA	17:84587648:84587662	0.82	0.87
Eps8	ENSMUSG00000015766	103222_at	-1.34	0.04	TTTTGCCAAAGCCAA	6:138442439:138442453	0.82	0.88
Erh	ENSMUSG00000021131	94040_at	1.3	0.02	GAAATTAACAGCCAA	12:77506212:77506226	0.8	1
Fabp7	ENSMUSG00000019874	98967_at	2.59	0	CGGGCAAAAAGCCAA	10:58050930:58050944	0.88	0.82
Fgf1	ENSMUSG00000036585	100494_at	-1.87	0	CAGGCATCTTGCCAG	18:39090816:39090830	0.84	0.82
Gabra6	ENSMUSG00000020428	92939_at	-3.22	0	CGAAGTCCATGCCAA	11:42073955:42073969	0.83	0.91
Gabra6	ENSMUSG00000020428	92940_s_at	-2.94118	0	CGAAGTCCATGCCAA	11:42073955:42073969	0.83	0.91
Gfap	ENSMUSG00000020932	94143_at	-1.5625	0.03	CTGGGCCCCAGCCCA	11:102718325:102718339	0.82	0.86
Gfap	ENSMUSG00000020932	94143_at	-1.5625	0.03	TTATGTCTATGCCAA	11:102719795:102719809	0.84	0.91
Gfap	ENSMUSG00000020932	94144_g_at	-1.71	0.01	CTGGGCCCCAGCCCA	11:102718325:102718339	0.82	0.86
Gfap	ENSMUSG00000020932	94144_g_at	-1.71	0.01	TTATGTCTATGCCAA	11:102719795:102719809	0.84	0.91
Gnb2l1	ENSMUSG00000020372	99340_at	1.32	0.01	TAAATTTAAGGCCAA	11:48551905:48551919	0.81	1
Gnb2l1	ENSMUSG00000020372	99340_at	1.32	0.01	TGGTTGTGTTGCCAA	11:48552710:48552724	0.84	0.87
Gpd1	ENSMUSG00000023019	92592_at	-1.26	0.01	CGTGGGTGCAGCCAA	15:99774748:99774762	0.81	1
H3f3b	ENSMUSG00000016559	100708_at	1.29	0	CTGAACACCGGCCAA	11:115845762:115845776	0.9	0.87
H3f3b	ENSMUSG00000016559	100708_at	1.29	0	GGGGTTCCAGGCCAA	11:115846374:115846388	0.84	0.82
H3f3b	ENSMUSG00000016559	100708_at	1.29	0	GTGGCTCACAACCAA	11:115847395:115847409	0.8	0.93
H3f3b	ENSMUSG00000016559	100708_at	1.29	0	TTGGCTGGATGCAAA	11:115845809:115845823	0.86	0.93
Hist1h2ah	ENSMUSG00000060262	94805_f_at	1.42	0.01	CGGGGAGCTGGCCAA	13:21289911:21289925	0.85	0.91
Hist1h2ah	ENSMUSG00000060262	94805_f_at	1.42	0.01	GAAGAAGTCAGCCAA	13:21290421:21290435	0.81	0.84
Hist1h2ah	ENSMUSG00000069270	94805_f_at	1.42	0.01	CGGGGAGCTGGCCAA	13:23164421:23164435	0.85	0.89
Hist1h2ah	ENSMUSG00000069272	94805_f_at	1.42	0.01	CGGGGAGCTGGCCAA	13:23051813:23051827	0.85	0.89
Hist1h2ah	ENSMUSG00000069301	94805_f_at	1.42	0.01	CGGGGAGCTGGCCAA	13:21523606:21523620	0.85	0.91
Hist1h2ah	ENSMUSG00000069302	94805_f_at	1.42	0.01	CGGGGAGCTGGCCAA	13:21516263:21516277	0.85	0.91
Hist1h2ah	ENSMUSG00000069304	94805_f_at	1.42	0.01	CGGGGAGCTGGCCAA	13:21314147:21314161	0.85	0.91
Hist1h2ah	ENSMUSG00000069304	94805_f_at	1.42	0.01	GAAGAAGTCAGCCAA	13:21313637:21313651	0.81	0.84
Hist1h2ah	ENSMUSG00000069309	94805_f_at	1.42	0.01	CGGGGAGCTGGCCAA	13:21267891:21267905	0.85	0.91
Hist1h2ah	ENSMUSG00000069309	94805_f_at	1.42	0.01	GAAGAAGCCAGCCAA	13:21267380:21267394	0.83	0.89
Hist1h2ah	ENSMUSG00000069309	94805_f_at	1.42	0.01	TGCGCTTCTTGCCAT	13:21267656:21267670	0.82	1
Hist1h2ah	ENSMUSG00000069313	94805_f_at	1.42	0.01	CGGGGAGCTGGCCAA	13:21195883:21195897	0.85	0.91
Hist1h2ak	ENSMUSG00000063021	94805_f_at	1.42	0.01	CGGGGAGCTGGCCAA	13:21234499:21234513	0.85	0.96
Hrmt1l2	ENSMUSG00000052429	96696_at	1.3	0.01	ATCTTGCCCAGCCAA	7:39064236:39064250	0.81	0.82
Impdh2	ENSMUSG00000062867	100578_at	1.26	0	TCCGGACCGCGCCAA	9:108609443:108609457	0.82	0.91
Itpr1	ENSMUSG00000030102	93895_s_at	-1.40845	0	AGGGAACCCAGCCAA	6:108738207:108738221	0.9	0.82
Itpr1	ENSMUSG00000030102	93895_s_at	-1.40845	0	TTCTCTGGGTGCCAA	6:108737411:108737425	0.86	0.82
Itpr1	ENSMUSG00000030102	94977_at	-1.40845	0.01	AGGGAACCCAGCCAA	6:108738207:108738221	0.9	0.82
Itpr1	ENSMUSG00000030102	94977_at	-1.40845	0.01	TTCTCTGGGTGCCAA	6:108737411:108737425	0.86	0.82
Kcnk3	ENSMUSG00000049265	102020_at	-1.21951	0.04	AAATCCCAGTGCCAA	5:29045671:29045685	0.83	0.96
Kcnk3	ENSMUSG00000049265	102020_at	-1.21951	0.04	CTCCCGCCCAGCCAA	5:29046965:29046979	0.81	1
Lcat	ENSMUSG00000035237	103023_at	-2.12766	0	TTTCCCTGGCGCCAA	8:105239403:105239417	0.8	0.96
Lpl	ENSMUSG00000015568	160083_at	1.22	0.01	ATAGAAATATTCCAA	8:68029132:68029146	0.8	0.82
Lpl	ENSMUSG00000015568	160083_at	1.22	0.01	CTGGAAATATGCAAA	8:68029908:68029922	0.82	0.82
Lpl	ENSMUSG00000015568	160083_at	1.22	0.01	TGATTTTATAGCCAA	8:68029877:68029891	0.82	1
Lpl	ENSMUSG00000015568	95611_at	1.32	0.02	ATAGAAATATTCCAA	8:68029132:68029146	0.8	0.82
Lpl	ENSMUSG00000015568	95611_at	1.32	0.02	CTGGAAATATGCAAA	8:68029908:68029922	0.82	0.82
Lpl	ENSMUSG00000015568	95611_at	1.32	0.02	TGATTTTATAGCCAA	8:68029877:68029891	0.82	1
Ly6h	ENSMUSG00000022577	103487_at	1.2	0.02	AGGGACCTCGGCCAA	15:75617216:75617230	0.86	0.87
Mag	ENSMUSG00000036634	102405_at	-1.51515	0.01	CTGGACTAGAGCCAG	7:26325737:26325751	0.87	0.9
Marcks	ENSMUSG00000069662	96865_at	1.32	0	GTTGGTTCAAGCCAA	10:37212603:37212617	0.85	0.82
Mcam	ENSMUSG00000032135	160458_at	-1.33333	0.01	CTGGCCCCTGGCCCA	9:44122176:44122190	0.82	0.87
Mef2c	ENSMUSG00000005583	104590_at	1.48	0.01	ATGGAAAATATCCAA	13:79603948:79603962	0.86	0.82
Mef2c	ENSMUSG00000005583	104592_i_at	1.29	0.04	ATGGAAAATATCCAA	13:79603948:79603962	0.86	0.82
Mef2c	ENSMUSG00000005583	97357_at	1.26	0.03	ATGGAAAATATCCAA	13:79603948:79603962	0.86	0.82
Myb	ENSMUSG00000019982	92644_s_at	1.28	0.04	TTGGGAGTTTGCCAG	10:21086421:21086435	0.85	0.82
Myl4	ENSMUSG00000061086	160487_at	-1.21951	0.04	AGTGACCTTGGCCAA	11:104397561:104397575	0.82	1
Ncam1	ENSMUSG00000039542	100153_at	1.29	0.02	AGGGAAAGTCGCCAA	9:49608477:49608491	0.87	0.93
Ndrg2	ENSMUSG00000004558	161610_at	-1.69492	0.01	AAAGATGATGGCCAA	14:47008480:47008494	0.86	0.87
Ndrg2	ENSMUSG00000004558	161610_at	-1.69492	0.01	TAGGAAGAGAGCCAA	14:47008098:47008112	0.9	0.82
Ndrg2	ENSMUSG00000004558	161610_at	-1.69492	0.01	TGGGCTGAGACCCAA	14:47008646:47008660	0.82	0.96
Ndrg2	ENSMUSG00000004558	96088_at	-1.68	0	AAAGATGATGGCCAA	14:47008480:47008494	0.86	0.87
Ndrg2	ENSMUSG00000004558	96088_at	-1.68	0	TAGGAAGAGAGCCAA	14:47008098:47008112	0.9	0.82
Ndrg2	ENSMUSG00000004558	96088_at	-1.68	0	TGGGCTGAGACCCAA	14:47008646:47008660	0.82	0.96
Nef3	ENSMUSG00000022054	92346_at	-1.25	0.04	CTGGTCCCGGGCCAG	14:62653333:62653347	0.83	1
Nkx6	ENSMUSG00000041309	93182_at	-1.23457	0	CCGGACGCTGGCCAA	7:133978752:133978766	0.88	0.82
Nmyc1	ENSMUSG00000037169	103048_at	1.37	0.04	CAGGGGAGGCGCCAA	12:12300331:12300345	0.84	0.87
Nnat	ENSMUSG00000067786	97520_s_at	1.66	0.02	CGGGCTGACAGCCAG	2:157015260:157015274	0.82	1
NP_001019884	ENSMUSG00000060156	93568_i_at	1.38	0.02	GCAGAGGTCAGCCAA	14:5311344:5311358	0.8	0.93
NP_001019884	ENSMUSG00000060156	93569_f_at	1.45	0.02	GCAGAGGTCAGCCAA	14:5311344:5311358	0.8	0.93
NP_032989	ENSMUSG00000015090	102105_f_at	1.21	0.04	TTGGGTGGAGGCCAA	2:25401951:25401965	0.91	0.82
NP_032989	ENSMUSG00000015090	92546_r_at	1.25	0.01	TTGGGTGGAGGCCAA	2:25401951:25401965	0.91	0.82
Pcdha11	ENSMUSG00000007440	101650_at	1.23	0	AGGGAAGCATGCCAA	18:37366005:37366019	0.89	0.96
Pcdha11	ENSMUSG00000007440	101650_at	1.23	0	CCGCAAGCTTGCCAA	18:37313240:37313254	0.83	0.81
Pcdha11	ENSMUSG00000007440	101650_at	1.23	0	CTGGTTAATTGTCAA	18:37366787:37366801	0.84	0.82
Pcdha11	ENSMUSG00000007440	101650_at	1.23	0	CTGTATCCTTCCCAA	18:37365738:37365752	0.82	0.82
Pcdha11	ENSMUSG00000007440	101650_at	1.23	0	GTGGAAGGAAGCCAG	18:37366036:37366050	0.81	0.82
Phkg1	ENSMUSG00000025537	97094_at	-1.24	0.01	TGGGATGCAGGCCAA	5:129048898:129048912	0.89	0.91
Prss11	ENSMUSG00000006205	96920_at	-1.36	0	CTGGGTTTCTGCCAG	7:125247467:125247481	0.86	0.91
Pygm	ENSMUSG00000032648	160754_at	-1.97	0.01	CTCTGGGATAGCCAA	19:6171225:6171239	0.8	0.82
Ranbp1	ENSMUSG00000005732	98573_r_at	1.23	0.03	ACAGAAACTGGCCAA	16:17021062:17021076	0.86	0.91
Ranbp1	ENSMUSG00000005732	98573_r_at	1.23	0.03	CGCGCTTCCCGCCAA	16:17019844:17019858	0.84	1
Rbbp7	ENSMUSG00000031353	93081_at	1.2	0.03	GGGCCTGGGAGCCAA	X:156359745:156359759	0.8	0.96
Rbbp7	ENSMUSG00000031353	93081_at	1.2	0.03	TTGATAGCTTTCCAA	X:156358695:156358709	0.82	0.96
Rbmx	ENSMUSG00000031134	97847_at	1.25	0.03	AAAGGGAACAGCCAA	X:52147819:52147833	0.85	0.82
Rpl7	ENSMUSG00000043716	97695_s_at	1.28	0.01	CGCGAGGGCTGCCAA	1:16288959:16288973	0.84	0.91
Scd1	ENSMUSG00000037071	94056_at	-1.68	0.01	ATTGCGCCTAGCCAA	19:43952372:43952386	0.89	0.82
Scd1	ENSMUSG00000037071	94056_at	-1.68	0.01	CTTGTCATTGGCCAA	19:43952322:43952336	0.84	0.87
Scd1	ENSMUSG00000037071	94057_g_at	-1.7	0.02	ATTGCGCCTAGCCAA	19:43952372:43952386	0.89	0.82
Scd1	ENSMUSG00000037071	94057_g_at	-1.7	0.02	CTTGTCATTGGCCAA	19:43952322:43952336	0.84	0.87
Selpl	ENSMUSG00000048163	103488_at	-1.40845	0	AAAGCTTCCAGCCAA	5:112931505:112931519	0.89	0.88
Sept4	ENSMUSG00000020486	94079_at	-1.68	0	GCTGCTCACAGCCAA	11:87307424:87307438	0.83	0.83
Sept4	ENSMUSG00000020486	94079_at	-1.68	0	TTGGGCCTCTGCCTA	11:87307531:87307545	0.83	0.82
Sept4	ENSMUSG00000020486	94079_at	-1.68	0	TTGGTGCTGTGCCCA	11:87308832:87308846	0.81	1
Sh3bgrl	ENSMUSG00000031246	93806_at	1.42	0.03	AATTTTACTTGCCAA	X:103695808:103695822	0.82	0.82
Shox2	ENSMUSG00000027833	99042_s_at	-1.21	0.02	AGGGATTCTTGTCAA	3:66654638:66654652	0.82	1
Shox2	ENSMUSG00000027833	99042_s_at	-1.21	0.02	CGGAGGCGGGGCCAA	3:66654728:66654742	0.81	0.82
Shox2	ENSMUSG00000027833	99042_s_at	-1.21	0.02	TGGATTAATGGCCAA	3:66654620:66654634	0.86	1
Sncg	ENSMUSG00000023064	104280_at	-1.26582	0.01	CTGGAGCCCAGCCAG	14:32511285:32511299	0.86	1
Sncg	ENSMUSG00000023064	104280_at	-1.26582	0.01	CTGGGCTCCAGCCAG	14:32511281:32511295	0.85	0.87
Sox11	ENSMUSG00000063632	101631_at	1.88	0.02	CCGGCAAGTTGCAAA	12:23894965:23894979	0.81	0.91
Sox11	ENSMUSG00000063632	101631_at	1.88	0.02	TTGCAAACTGGCCAG	12:23895328:23895342	0.8	0.86
Sox11	ENSMUSG00000063632	93669_f_at	2.22	0	CCGGCAAGTTGCAAA	12:23894965:23894979	0.81	0.91
Sox11	ENSMUSG00000063632	93669_f_at	2.22	0	TTGCAAACTGGCCAG	12:23895328:23895342	0.8	0.86
Sparcl1	ENSMUSG00000029309	160319_at	-1.24	0.01	TGCATGAAGAGCCAA	5:103148601:103148615	0.8	0.87
Stmn2	ENSMUSG00000027500	95669_g_at	1.21	0	CAAGGGCAGGGCCAA	3:8496088:8496102	0.82	0.87
Stmn2	ENSMUSG00000027500	95670_at	1.33	0.01	CAAGGGCAGGGCCAA	3:8496088:8496102	0.82	0.87
Syncrip	ENSMUSG00000032423	94985_at	1.28	0.05	ACATTTAATTGCCAA	9:88844744:88844758	0.83	0.91
Thrsp	ENSMUSG00000035686	160306_at	-1.47059	0.02	TGTACTAGGTGCCAA	7:91464051:91464065	0.85	0.82
Thrsp	ENSMUSG00000035686	160306_at	-1.47059	0.02	TTGACAGGATGCCAA	7:91463846:91463860	0.9	0.82
Tnc	ENSMUSG00000028364	101993_at	1.47	0.02	ATATAAGCCTGCCAA	4:63138142:63138156	0.86	0.93
Top2a	ENSMUSG00000020914	99578_at	1.26	0.05	TGTGAATGTAGCCAA	11:98844692:98844706	0.85	0.82
Tsc22d4	ENSMUSG00000029723	94229_at	-1.28205	0	CTGGCCCGGAGCCAG	5:136696456:136696470	0.86	0.87
Tsc22d4	ENSMUSG00000029723	94229_at	-1.28205	0	CTGGTCTGTAGCCAG	5:136695169:136695183	0.85	0.82
Ttr	ENSMUSG00000061808	95350_at	-1.48	0.02	GCTGATCCCTGCCAA	18:20880274:20880288	0.85	0.82
Vcam1	ENSMUSG00000027962	92558_at	1.25	0.01	CTGACAGCCAGCCAA	3:114900072:114900086	0.89	0.91
Wdr6	ENSMUSG00000066357	95643_at	1.31	0.01	AGGGCTTCCAGCCAG	9:108627972:108627986	0.84	0.82
Wdr6	ENSMUSG00000066357	95643_at	1.31	0.01	TGGACTGCCTGCCAT	9:108628962:108628976	0.81	0.84
Za20d1	ENSMUSG00000038495	96590_f_at	-1.29	0.04	TAGGGCTGGCGCCAA	3:95592059:95592073	0.87	0.86
