# Supplementary material for: Gene expression analysis of nuclear factor I-A deficient mice indicates delayed brain maturation
Source: Genome Biol. 2007 May 2;8(5):R72. doi: 10.1186/gb-2007-8-5-r72 (PMC1929142; doi:10.1186/gb-2007-8-5-r72)
Supplement: Additional data file 4 — Provided is a table summarizing microarray quality control parameters. [file gb-2007-8-5-r72-S4.xls]

## Sheet: adddatafile4
Additional data file 4 (Wong et al.) Summary of microarray quality control parameters
"E18WT1", "E18WT2", etc. denote the individual samples for the respective age and genotype (WT: wild-type (Nfia+/+); KO: knock-out (Nfia-/-)). One chip was used per sample. The table shows the quality parameters calculated by the GeneSpring software, indicating that microarray data are suitable for expression analysis.
	average background	Number Present	Number Absent	Number Marginal	3':5' B-ACTIN	3':5' GAPDH
P16KO1	66.49	6332	5826	315	1.02	0.79
		0.508	0.467	0.025
P16WT1	62.96	5967	6167	339	1.09	0.86
		0.478	0.494	0.027
P16KO2	47.47	6231	5927	315	1.29	0.89
		0.5	0.475	0.025
P16WT2	48.85	6139	6017	317	1.06	0.83
		0.492	0.482	0.025
P16KO3	70.75	5940	6239	294	1.11	0.87
		0.476	0.5	0.024
P16WT3	62.79	6108	6067	298	1.08	0.76
		0.49	0.486	0.024
E18WT1	85.55	5802	6321	350	1.17	0.8
		0.465	0.507	0.028
E18KO1	84.55	5838	6308	327	1.07	0.74
		0.468	0.506	0.026
E18WT2	93.06	5067	7051	355	1.06	0.75
		0.406	0.565	0.028
E18KO2	94.35	5420	6707	346	1.07	0.74
		0.435	0.538	0.028
E18WT3	90.07	5136	6974	363	1.02	0.79
		0.412	0.559	0.029
E18KO3	104.98	5634	6476	363	1.01	0.72
		0.452	0.519	0.029
